# Supplementary material for: Analysis of Target Vessel Instability in Fenestrated Endovascular Repair (f-EVAR) in Thoraco-Abdominal Aortic Pathologies
Source: J Clin Med. 2024 May 14;13(10):2898. doi: 10.3390/jcm13102898 (PMC11122549; doi:10.3390/jcm13102898)
Supplement: Supplementary file 1 [file jcm-13-02898-s001.zip]

Archive with 1 entries (1 files):
- jcm-2965096-supplementary.pdf
